# Supplementary material for: Early Positive Fluid Balance Associates with Increased Mortality in Neurological Critically Ill Patients: A 10-Year Cohort Study
Source: J Clin Med. 2025 Aug 5;14(15):5518. doi: 10.3390/jcm14155518 (PMC12347425; doi:10.3390/jcm14155518)
Supplement: Supplementary file 1 [file jcm-14-05518-s001.zip]

Archive with 1 entries (1 files):
- Supplementary figure 1.pdf
